# Supplementary material for: Development of EMab-51, a Sensitive and Specific Anti-Epidermal Growth Factor Receptor Monoclonal Antibody in Flow Cytometry, Western Blot, and Immunohistochemistry
Source: Monoclon Antib Immunodiagn Immunother. 2017 Oct 1;36(5):214–9. doi: 10.1089/mab.2017.0028 (PMC7001460; doi:10.1089/mab.2017.0028)
Supplement: Supplemental data [file Suppl_Table1.xlsx]

## Sheet: EMab51 S table1
Supplementary table 1. Results of EMab-51 immunostaining in 48 patients with oral cancers.
No.	Sex	Age	Organ	Pathology diagnosis	Differentiation	Type	EMab-51
1	M	61	Tongue	SCC	Well	Malignant	-
2	F	57	Tongue	SCC	Well	Malignant	-
3	F	67	Tongue	SCC	Well	Malignant	-
4	M	59	Tongue	SCC	Well	Malignant	-
5	F	47	Tongue	SCC	Well	Malignant	-
6	F	62	Tongue	SCC	-	Malignant	-
7	F	47	Tongue	SCC	Well	Malignant	-
8	M	51	Tongue	SCC	Well	Malignant	-
9	M	62	Tongue	SCC	Well	Malignant	-
10	F	53	Tongue	SCC	Well	Malignant	-
11	M	50	Tongue	SCC	Well	Malignant	-
12	M	76	Tongue	SCC	Well	Malignant	-
13	M	55	Tongue	SCC	Well	Malignant	-
14	F	57	Tongue	SCC	Moderately	Malignant	-
15	M	61	Tongue	SCC	Well	Malignant	3+
16	F	50	Tongue	SCC	Well	Malignant	-
17	M	54	Tongue	SCC	Well	Malignant	-
18	M	62	Tongue	SCC	Well	Malignant	-
19	F	55	Tongue	SCC	Well	Malignant	2+
20	F	63	Tongue	SCC	Well	Malignant	-
21	M	56	Tongue	SCC	Well	Malignant	-
22	F	45	Tongue	SCC	Well	Malignant	-
23	M	50	Tongue	SCC	Well	Malignant	2+
24	F	46	Tongue	SCC	Poorly	Malignant	-
25	F	48	Tongue	SCC	Moderately	Malignant	-
26	F	67	Tongue	SCC	-	Malignant	-
27	M	64	Tongue	SCC	Poorly	Malignant	1+
28	F	50	Tongue	SCC	Moderately	Malignant	-
29	M	63	Tongue	SCC	Moderately	Malignant	-
30	F	46	Tongue	SCC	Well	Malignant	-
31	F	35	Tongue	SCC	Moderately	Malignant	-
32	M	55	Tongue	SCC	Poorly	Malignant	-
33	M	49	Tongue	SCC	Poorly	Malignant	-
34	M	61	Tongue	SCC	Moderately	Malignant	-
35	M	53	Tongue	SCC	Moderately	Malignant	1+
36	F	51	Tongue	SCC	Poorly	Malignant	-
37	M	73	Tongue	SCC	Poorly	Malignant	-
38	M	61	Tongue	SCC	Poorly	Malignant	1+
39	M	62	Tongue	ACC	-	Malignant	-
40	M	50	Tongue	MC	-	Malignant	-
41	M	68	Parotid	PA	-	Malignant	-
42	M	58	Parotid	PA	-	Malignant	-
43	M	41	Parotid	PA	-	Malignant	-
44	F	45	Parotid	MPA	-	Malignant	-
45	M	57	Parotid	MPA	-	Malignant	-
46	M	52	Parotid	MPA	-	Malignant	-
47	M	65	Parotid	AL	-	Malignant	-
48	F	74	Parotid	ACC	-	Malignant	-
SCC, Squamous cell carcinoma; ACC, Adenoid cystic carcinoma; MC, Mucoepidermoid carcinoma;
PA, Pleomorphic adenoma; MPA, Mlignant pleomorphic adenoma; AL, Adenolymphoma
