# Supplementary material for: Development of EMab-51, a Sensitive and Specific Anti-Epidermal Growth Factor Receptor Monoclonal Antibody in Flow Cytometry, Western Blot, and Immunohistochemistry
Source: Monoclon Antib Immunodiagn Immunother. 2017 Oct 1;36(5):214–9. doi: 10.1089/mab.2017.0028 (PMC7001460; doi:10.1089/mab.2017.0028)
Supplement: Supplemental data [file Suppl_Table2.xlsx]

## Sheet: EMab51 S table2
Supplementary table 2. Results of EMab-51 immunostaining in 48 patients with oral cancers
Tumor type	No. of cases	EMab-51 immunostaining				No. of positive cases
		3+	2+	1+	-
Squamous cell carcinoma	38	1	2	3	32	6/38 (15.8%)
Pleomorphic adenoma	3	0	0	0	3	0/3 (0%)
Malignant pleomorphic adenoma	3	0	0	0	3	0/3 (0%)
Adenocystic carcinoma	2	0	0	0	2	0/2 (0%)
Mucoepidermoid carcinoma	1	0	0	0	1	0/1 (0%)
Adenolymphoma	1	0	0	0	1	0/1 (0%)
